# Supplementary material for: Doctors’ perceptions of the impact of upfront point-of-care testing in the emergency department
Source: PLoS One. 2018 Dec 13;13(12):e0208655. doi: 10.1371/journal.pone.0208655 (PMC6292565; doi:10.1371/journal.pone.0208655)
Supplement: S2 File — (XLSX) [file pone.0208655.s002.xlsx]

## Sheet: Tables
It saved time when patients only had the the following results when seen in Yellow Medical
Row %	Agree/Strongly Agree	Neutral	Disagree/Strongly Disagree	Total
iSTAT	96	4	0	100
ECG	68	18	14	100
CBC	43	46	11	100
LODOX	36	36	28	100
All	96	4	0	100
It saved time when patients only had the the following results when seen in Orange Medical
Row %	Agree/Strongly Agree	Neutral	Disagree/Strongly Disagree	Total
iSTAT	93	7	0	100
ECG	72	17	11	100
CBC	47	42	11	100
LODOX	29	29	42	100
All	96	4	0	100
Row %	Agree/Strongly Agree	Neutral	Disagree/Strongly Disagree	Total
I found it helpful to assess patients who already had test results available	100	0	0	100
I think certain tests like those used in EPOC should be performed prior to patient being assessed by doctor/nurse	96	0	4	100
The EPOC study provided a better workflow in the ED	96	4	0	100
If available, I would want the EPOC Protocol to be permanently available in the ED	100	0	0	100
Higher cost of early point-of-care testing is worth the time saved	88	8	4	100
The study results demonstrate the benefit of EPOC time-saving in the ED	96	0	4	100
Row %	No	Yes	Not answered	Total
Do you think that there are other patient groups that may benefit from early point-of-care testing?	71	25	4	100
Which groups? (n=7)
Abd pain - Dipstix & Pregnancy test
CNS, Seizures, LOW, headaches
Delirium/ confused px
Headache / Diarrhoea
SOB/ dyspnoea/ cough/ chest pain/ syncope
Syncope, "diarrhoea"
Not answered
Ranking of tests (n=25)
Test	Points	Normalised points
iSTAT	91	1
ECG	76	0.835165
CBC	44	0.483516
LODOX	39	0.428571
Ranking of test combinations (n=24)
Test	Points	Normalised points
iSTAT + ECG + CBC	147	1
iSTAT + ECG + LODOX	127	0.863946
iSTAT + ECG	103	0.70068
iSTAT + CBC + LODOX	103	0.70068
iSTAT + CBC	83	0.564626
iSTAT + LODOX	63	0.428571
ECG + LODOX	44	0.29932
